# Supplementary material for: Transcriptomic and Metabolomic Analysis Unravels the Molecular Regulatory Mechanism of Fatty Acid Biosynthesis in Styrax tonkinensis Seeds under Methyl Jasmonate Treatment
Source: Int J Mol Sci. 2022 May 31;23(11):6190. doi: 10.3390/ijms23116190 (PMC9181076; doi:10.3390/ijms23116190)
Supplement: Supplementary file 1 [file ijms-23-06190-s001.zip]

Archive with 3 entries (3 files):
- Table S1-primer.xlsx
- Table S2-KEGG Enrichment Analysis.xlsx
- Figure S1.pdf
