# Supplementary material for: Transcriptomic and Metabolomic Analysis Unravels the Molecular Regulatory Mechanism of Fatty Acid Biosynthesis in Styrax tonkinensis Seeds under Methyl Jasmonate Treatment
Source: Int J Mol Sci. 2022 May 31;23(11):6190. doi: 10.3390/ijms23116190 (PMC9181076; doi:10.3390/ijms23116190)
Supplement: Supplementary file 1 [file ijms-23-06190-s001.zip › Table S1-primer.xlsx]

## Sheet: Sheet1
1	ACSL-F	TTGTTGGTGGATTCAGTG
	ACSL-R	ATGCCTTTCTCATCAACCTG
2	FAD2-F	AGCCGCCCTTCACTGTTG
	FAD2-R	GCGTTGCCATACTTCTCG
3	EAR-F	TGCTATCCAAAGCCAGTC
	EAR-R	CAAATGCTCCTATCCAGAA
4	SAD2-F	CCTCTACTTTCCACCTACC
	SAD2-R	CAGCCCACTTGATGTATG
5	KAR-F	TGCCAACCAAACCAACAA
	KAR-R	ACTCGGGATGGGCTGATG
6	FATB-F	GTTCTTCCCTTCACAATC
	FATB-R	AGTCCCTCACTGCTGTAT
7	ACSF3-F	TGCTGGAATACTAGGGACT
	ACSF3-R	CATAGAAAGGGACAAGAAAA
8	KASII-F	GTAAATGGGATGAGGGAC
	KASII-R	CAAACTTATGGCATAGGAA
9	accA-F	AGTCTTTCCTGCCTTTGC
	accA-R	TTGAGCCACCTTCGTTCT
10	accB-F	TGCTCCTGTCGTTATGTT
	accB-R	TAAGAGGTGGAAGGGATG
11	18s-F	AGTATGGTCGCAAGGCTGAAA
	18s-R	CAGACAAATCGCTCCACCAA
