# Supplementary material for: Transcriptomic and Metabolomic Analysis Unravels the Molecular Regulatory Mechanism of Fatty Acid Biosynthesis in Styrax tonkinensis Seeds under Methyl Jasmonate Treatment
Source: Int J Mol Sci. 2022 May 31;23(11):6190. doi: 10.3390/ijms23116190 (PMC9181076; doi:10.3390/ijms23116190)
Supplement: Supplementary file 1 [file ijms-23-06190-s001.zip › Table S2-KEGG Enrichment Analysis.xlsx]

## Sheet: Sheet1
First Category	Second Category	pathway ID	Description
Metabolism	Amino acid metabolism	map00310	Lysine degradation	6
Metabolism	Lipid metabolism	map00071	Fatty acid degradation	21
Metabolism	Amino acid metabolism	map00250	Alanine, aspartate and glutamate metabolism	5
Metabolism	Lipid metabolism	map00061	Fatty acid biosynthesis	2
Metabolism	Metabolism of cofactors and vitamins	map00790	Folate biosynthesis	1
Metabolism	Metabolism of other amino acids	map00410	beta-Alanine metabolism	9
Metabolism	Carbohydrate metabolism	map00650	Butanoate metabolism	1
Metabolism	Metabolism of cofactors and vitamins	map00860	Porphyrin and chlorophyll metabolism	4
Metabolism	Energy metabolism	map00710	Carbon fixation in photosynthetic organisms	10
Metabolism	Metabolism of cofactors and vitamins	map00740	Riboflavin metabolism	2
Metabolism	Biosynthesis of other secondary metabolites	map00943	Isoflavonoid biosynthesis	1
Metabolism	Biosynthesis of other secondary metabolites	map00942	Anthocyanin biosynthesis	1
Metabolism	Biosynthesis of other secondary metabolites	map00941	Flavonoid biosynthesis	2
Metabolism	Biosynthesis of other secondary metabolites	map00940	Phenylpropanoid biosynthesis	12
Metabolism	Biosynthesis of other secondary metabolites	map00945	Stilbenoid, diarylheptanoid and gingerol biosynthesis	1
Metabolism	Amino acid metabolism	map00300	Lysine biosynthesis	2
Metabolism	Lipid metabolism	map00073	Cutin, suberine and wax biosynthesis	3
Metabolism	Amino acid metabolism	map00260	Glycine, serine and threonine metabolism	3
Metabolism	Amino acid metabolism	map00380	Tryptophan metabolism	15
Metabolism	Metabolism of other amino acids	map00460	Cyanoamino acid metabolism	8
Metabolism	Lipid metabolism	map00062	Fatty acid elongation	2
Metabolism	Amino acid metabolism	map00270	Cysteine and methionine metabolism	3
Metabolism	Carbohydrate metabolism	map00040	Pentose and glucuronate interconversions	6
Metabolism	Biosynthesis of other secondary metabolites	map00960	Tropane, piperidine and pyridine alkaloid biosynthesis	2
Metabolism	Biosynthesis of other secondary metabolites	map00965	Betalain biosynthesis	4
Metabolism	Lipid metabolism	map00564	Glycerophospholipid metabolism	5
Metabolism	Lipid metabolism	map00561	Glycerolipid metabolism	11
Metabolism	Carbohydrate metabolism	map00562	Inositol phosphate metabolism	2
Metabolism	Carbohydrate metabolism	map00051	Fructose and mannose metabolism	6
Metabolism	Carbohydrate metabolism	map00053	Ascorbate and aldarate metabolism	6
Metabolism	Carbohydrate metabolism	map00052	Galactose metabolism	2
Metabolism	Amino acid metabolism	map00280	Valine, leucine and isoleucine degradation	6
Metabolism	Metabolism of cofactors and vitamins	map00760	Nicotinate and nicotinamide metabolism	1
Metabolism	Energy metabolism	map00910	Nitrogen metabolism	5
Metabolism	Metabolism of other amino acids	map00440	Phosphonate and phosphinate metabolism	1
Metabolism	Amino acid metabolism	map00360	Phenylalanine metabolism	6
Metabolism	Metabolism of terpenoids and polyketides	map00906	Carotenoid biosynthesis	1
Metabolism	Metabolism of terpenoids and polyketides	map00905	Brassinosteroid biosynthesis	1
Metabolism	Glycan biosynthesis and metabolism	map00511	Other glycan degradation	1
Metabolism	Amino acid metabolism	map00350	Tyrosine metabolism	18
Metabolism	Lipid metabolism	map00100	Steroid biosynthesis	1
Metabolism	Carbohydrate metabolism	map00020	Citrate cycle (TCA cycle)	12
Metabolism	Metabolism of cofactors and vitamins	map00750	Vitamin B6 metabolism	3
Metabolism	Metabolism of terpenoids and polyketides	map00909	Sesquiterpenoid and triterpenoid biosynthesis	4
Metabolism	Metabolism of terpenoids and polyketides	map00908	Zeatin biosynthesis	7
Metabolism	Lipid metabolism	map00590	Arachidonic acid metabolism	1
Metabolism	Lipid metabolism	map00591	Linoleic acid metabolism	1
Metabolism	Lipid metabolism	map00592	alpha-Linolenic acid metabolism	3
Metabolism	Metabolism of terpenoids and polyketides	map00903	Limonene and pinene degradation	5
Metabolism	Metabolism of terpenoids and polyketides	map00902	Monoterpenoid biosynthesis	1
Metabolism	Energy metabolism	map00190	Oxidative phosphorylation	13
Metabolism	Amino acid metabolism	map00220	Arginine biosynthesis	3
Metabolism	Amino acid metabolism	map00340	Histidine metabolism	5
Metabolism	Carbohydrate metabolism	map00500	Starch and sucrose metabolism	24
Metabolism	Energy metabolism	map00195	Photosynthesis	3
Metabolism	Carbohydrate metabolism	map00030	Pentose phosphate pathway	8
Metabolism	Energy metabolism	map00196	Photosynthesis - antenna proteins	4
Metabolism	Carbohydrate metabolism	map00620	Pyruvate metabolism	18
Metabolism	Nucleotide metabolism	map00230	Purine metabolism	4
Metabolism	Amino acid metabolism	map00330	Arginine and proline metabolism	6
Metabolism	Carbohydrate metabolism	map00630	Glyoxylate and dicarboxylate metabolism	14
Metabolism	Metabolism of other amino acids	map00430	Taurine and hypotaurine metabolism	2
Metabolism	Metabolism of cofactors and vitamins	map00730	Thiamine metabolism	2
Metabolism	Lipid metabolism	map01040	Biosynthesis of unsaturated fatty acids	4
Metabolism	Metabolism of other amino acids	map00480	Glutathione metabolism	12
Metabolism	Carbohydrate metabolism	map00520	Amino sugar and nucleotide sugar metabolism	6
Metabolism	Nucleotide metabolism	map00240	Pyrimidine metabolism	1
Metabolism	Carbohydrate metabolism	map00010	Glycolysis / Gluconeogenesis	31
Metabolism	Carbohydrate metabolism	map00640	Propanoate metabolism	3
Metabolism	Biosynthesis of other secondary metabolites	map00950	Isoquinoline alkaloid biosynthesis	6
Genetic Information Processing	Folding, sorting and degradation	map04130	SNARE interactions in vesicular transport	1
Genetic Information Processing	Transcription	map03040	Spliceosome	14
Genetic Information Processing	Folding, sorting and degradation	map04120	Ubiquitin mediated proteolysis	3
Genetic Information Processing	Translation	map03010	Ribosome	3
Genetic Information Processing	Translation	map03013	RNA transport	1
Genetic Information Processing	Folding, sorting and degradation	map03018	RNA degradation	3
Genetic Information Processing	Folding, sorting and degradation	map03060	Protein export	1
Genetic Information Processing	Folding, sorting and degradation	map04141	Protein processing in endoplasmic reticulum	38
Genetic Information Processing	Replication and repair	map03420	Nucleotide excision repair	1
Genetic Information Processing	Transcription	map03022	Basal transcription factors	1
Genetic Information Processing	Folding, sorting and degradation	map03050	Proteasome	1
Genetic Information Processing	Replication and repair	map03440	Homologous recombination	1
Environmental Information Processing	Signal transduction	map04016	MAPK signaling pathway - plant	6
Environmental Information Processing	Signal transduction	map04070	Phosphatidylinositol signaling system	4
Environmental Information Processing	Membrane transport	map02010	ABC transporters	3
Environmental Information Processing	Signal transduction	map04075	Plant hormone signal transduction	3
Cellular Processes	Transport and catabolism	map04136	Autophagy - other	1
Cellular Processes	Transport and catabolism	map04146	Peroxisome	15
Cellular Processes	Transport and catabolism	map04145	Phagosome	7
Cellular Processes	Transport and catabolism	map04144	Endocytosis	14
Organismal Systems	Environmental adaptation	map04626	Plant-pathogen interaction	12
Organismal Systems	Environmental adaptation	map04712	Circadian rhythm - plant	4
Human Diseases	Endocrine and metabolic disease	map04933	AGE-RAGE signaling pathway in diabetic complications	2
